# Supplementary material for: Improved histological fixation of gelatinous marine invertebrates
Source: Front Zool. 2021 Jun 12;18:29. doi: 10.1186/s12983-021-00414-z (PMC8196456; doi:10.1186/s12983-021-00414-z)
Supplement: Supplementary file 2 — Additional file 2. [file 12983_2021_414_MOESM2_ESM.xlsx]

## Sheet: Sheet1
Nucleic acid extraction
Sample ID	type	input	total yield (ng)	RIN/DIN
AE-RNA-QC-01	RNA	50 Rain-X fixed cydippids in 100µl FSW, Ml	2370	8
AE-RNA-QC-02	RNA	50 live animals in 100µl FSW, Ml	2530	9.3
AE-RNA-QC-04	RNA	~500 ul fresh adult oral lobe tissue, Ml	925	10
AE-RNA-QC-03	RNA	~4x4 mm fixed, dehydrated, stored >10 months oral lobe tissue, Ml	2320	1.4
AE-RNA-QC-06	RNA	~8x10 mm fresh tissue cut from oral opening, Bo	5300	8.3
AE-RNA-QC-05	RNA	~4x4 mm fixed, dehydrated, stored >10 months oral lobe tissue, Bo	1140	2.3
AE-RNA-QC-08	RNA	50 Rain-X fixed cydippids stored 1h in 100µl PBT, Ml	3175	5.4
AE-RNA-QC-09	RNA	50 Rain-X fixed cydippids stored 1h in 100µl PBT, Ml	8205	5.9
AE-RNA-QC-10	RNA	50 Rain-X fixed cydippids stored 1h in 100µl PBT, Ml	3640	6.6
AE-RNA-QC-11	RNA	50 Rain-X fixed cydippids stored 24h in 100µl PBT, Ml	2370	6.6
AE-RNA-QC-12	RNA	50 Rain-X fixed cydippids stored 24h in 100µl PBT, Ml	2855	7
AE-RNA-QC-13	RNA	50 Rain-X fixed cydippids stored 24h in 100µl PBT, Ml	2980	6.9
AE-DNA-QC-02	DNA	80 live animals in 100µl FSW, Ml	166	4.2
AE-DNA-QC-03	DNA	~4x4 mm fixed, dehydrated, stored >10 months oral lobe tissue, Ml	10	N/A
AE-DNA-QC-01	DNA	80 Rain-X fixed cydippids in 100µl FSW,Ml	70	6
AE-DNA-QC-04	DNA	80 Rain-X fixed cydippids in 100µl FSW, Ml	188	6.4
AE-DNA-QC-05	DNA	80 Rain-X fixed cydippids in 100µl FSW, Ml	174	4.5
AE-DNA-QC-06	DNA	50 Rain-X fixed cydippids stored 1h in 100µl PBT, Ml	15120	ND
AE-DNA-QC-07	DNA	50 Rain-X fixed cydippids stored 1h in 100µl PBT, Ml	40080	ND
AE-DNA-QC-08	DNA	50 Rain-X fixed cydippids stored 1h in 100µl PBT, Ml	8600	ND
AE-DNA-QC-09	DNA	50 Rain-X fixed cydippids stored 24h in 100µl PBT, Ml	33040	ND
AE-DNA-QC-10	DNA	50 Rain-X fixed cydippids stored 24h in 100µl PBT, Ml	53160	ND
AE-DNA-QC-11	DNA	50 Rain-X fixed cydippids stored 24h in 100µl PBT, Ml	4560	ND
AE-DNA-QC-12	DNA	Rain-X fixed adult lobe stored 1h in PBT, Ml	54800	ND
AE-DNA-QC-13	DNA	Rain-X fixed adult lobe stored 24h in PBT, Ml	7320	ND
AE-DNA-QC-14	DNA	Rain-X fixed adult lobe stored 12 days in methanol, Ml	8800	ND
